# Supplementary material for: Diagnosis of Respiratory Infections Using Syndromic Panels: A Ct-Based Approach Beyond Qualitative Detection
Source: Microorganisms. 2026 Jun 30;14(7):1450. doi: 10.3390/microorganisms14071450 (PMC13413469; doi:10.3390/microorganisms14071450)
Supplement: Supplementary file 1 [file microorganisms-14-01450-s001.zip]

Archive with 1 entries (1 files):
- microorganisms-4311932-supplementary.pdf
